# Supplementary material for: In-Silico Analysis of Binding Site Features and Substrate Selectivity in Plant Flavonoid-3-O Glycosyltransferases (F3GT) through Molecular Modeling, Docking and Dynamics Simulation Studies
Source: PLoS One. 2014 Mar 25;9(3):e92636. doi: 10.1371/journal.pone.0092636 (PMC3965439; doi:10.1371/journal.pone.0092636)
Supplement: Table S1 — Details of box size and number of water molecules added during simulation process. (XLS) [file pone.0092636.s007.xls]

## Sheet: Sheet1
Table S1 Details of box size and number of water molecules added during simulation process
Protein source	Box dimension	Number of water molecules
Populas_1	90.78*90.78*90.78	15262
Populas_2	93.02*93.02*93.02	16627
Aralia	94.03*94.03*94.03	16935
Fragaria2	92.87*92.87*92.87	16478
2C1Z_Vitis	94.05*94.05*94.05	16975
Actinidia	91.14*91.14*91.14	15417
Eustoma	90.43*90.43*90.43	15150
Lobelia	95.64*95.64*95.64	18323
Rosa_1	91.78*91.78*91.78	15777
Petunia_2	90.42*90.42*90.42	15196
Litchi	94.80*94.80*94.80	17030
Arabid7	92.55*92.55*92.55	16267
Citrus_paradisi	93.54*93.54*93.54	16747
Rosa_2	91.47*91.47*91.47	15649
Garcinia	92.72*92.72*92.72	16427
Prunus	97.50*97.50*97.50	19458
Diospyros	90.47*90.47*90.47	15168
Perilla_3	92.12*92.12*92.12	16039
Forsythia	91.69*91.69*91.69	15680
Solanum	93.09*93.09*93.09	16651
Gentiana	93.45*93.45*93.45	16830
3HBF_Medicago	89.49*89.49*89.49	14538
Vigna	92.46*92.46*92.46	15982
Populas3	91.11*91.11*91.11	15435
Rosa_3	89.28*89.28*89.28	14419
Dianthus_1	90.92*90.92*90.92	15296
Dianthus_2	90.07*90.07*90.07	14897
Iris_2	89.79*89.79*89.79	14718
3WC4_Clitoria	94.35*94.35*94.35	15786
Hordeum	89.54*89.54*89.54	14697
Final product	94.05*94.05*94.05	16975
