# Supplementary material for: In-Silico Analysis of Binding Site Features and Substrate Selectivity in Plant Flavonoid-3-O Glycosyltransferases (F3GT) through Molecular Modeling, Docking and Dynamics Simulation Studies
Source: PLoS One. 2014 Mar 25;9(3):e92636. doi: 10.1371/journal.pone.0092636 (PMC3965439; doi:10.1371/journal.pone.0092636)
Supplement: Table S2 — Percent identity matrix of 30 F3GT protein sequences. (XLS) [file pone.0092636.s008.xls]

## Sheet: Sheet1
Table S2 Dataset of 101 GT protein sequences taken for the phylogenetic study
ID	Source	Protein name	SwissProt ID
Nicotiana	Nicotiana tabacum	Glucosyltransferase	Q8RU71
Petunia_1	Petunia hybrida	Anthocyanin 5-O-glucosyltransferase	Q9SBQ2
Verbena	Verbena hybrida	Anthocyanidin 3-O-glucoside 5-O-glucosyltransferase	Q9ZR25
Perilla_1	Perilla frutescens	Anthocyanidin 3-O-glucoside 5-O-glucosyltransferase 1	Q9ZR27
Lycium_1	Lycium barbarum	UDP-glucose:glucosyltransferase	B6EWY2
Eustoma1	Eustoma exaltatum subsp. russellianum	Anthocyanin 5-O-glucosyltransferase	A4F1Q2
Arabid1	Arabidopsis thaliana	UDP-glycosyltransferase 75B1	Q9LR44
Arabid2	Arabidopsis thaliana	Anthocyanin 5-O-glucosyltransferase	Q0WW21
Zea_mays1	Zea mays	Indole-3-acetate beta-glucosyltransferase	B6TR02
Oryza	Oryza sativa subsp. japonica	Putative UDP-glucose:salicylic acid glucosyltransferase	Q69IU8
Avena	Avena strigosa	UDP-glycosyltransferase UGT74H5	C4MF47
Zea_mays2	Zea mays	Indole-3-acetate beta-glucosyltransferase	B6SRX8
Crocus	Crocus sativus	Crocetin glucosyltransferase 2	Q6X1C0
Medicago1	Medicago truncatula	UDP-glucose glucosyltransferase	A2Q5W6
Medicago2	Medicago truncatula	UDP-glucosyltransferase, putative	A2Q5W9
Lycium_2	Lycium barbarum	UDP-glucose:glucosyltransferase	B6EWX8
Stevia_1	Stevia rebaudiana	DP-glycosyltransferase 74G1	Q6VAA6
Ixeris	Ixeris dentata var. albiflora	UDP-glucosyltransferase	A9X3L7
Arabid3	Arabidopsis thaliana	UDP-glycosyltransferase 74E2	Q9SYK9
Brassica	Brassica rapa subsp. pekinensis	UDP-glucosyl transferase 74b1	C5H9P3
Rhodiola	Rhodiola sachalinensis	UDP-glucose glucosyltransferase	A4ZZ92
Populus_4	Populus trichocarpa	UDP-glucoronosyl/UDP-glucosyltransferase	B9NAD3
Arabid4	Arabidopsis thaliana	UDP-glycosyltransferase 84B1	O22182
Zea_mays3	Zea mays	Indole-3-acetate beta-glucosyltransferase	B6UFB5
Medicago3	Medicago truncatula	(Iso)flavonoid glycosyltransferase	A6XNC4
Iris_1	Iris hollandica	Cyanidin 3-O-rutinoside 5-O-glucosyltransferase	Q767C8
Rauvolfia	Rauvolfia serpentina	Hydroquinone glucosyltransferase	Q9AR73
Hieraci_1	Hieracium pilosella	Glycosyltransferase UGT72B11	B2CZL2
Phytolacca	Phytolacca americana	Glucosyltransferase	B5MGN7
Medicago4	Medicago truncatula	UDP-glycosyltransferase	B9U3W6
Arabid5	Arabidopsis thaliana	UDP-glycosyltransferase 72C1	O23205
Torenia	Torenia hybrid cultivar	UDP-sugar flavonoid 7-O-glycosyltransferase	B7XH67
Perilla_2	Perilla frutescens	UGT88D7	B2NID2
Antirr1	Antirrhinum majus	UGT88D4	B2NIC9
Veronica	Veronica persica	Flavonoid glycosyltransferase	C0STS8
Scutell1	Scutellaria baicalensis	Flavonoid 7-O-glucuronosyltransferase	B9A9D5
Scutell2	Scutellaria laeteviolacea var. yakusimensis	UGT88D5	B2NID0
Sesamum_2	Sesamum indicum	UGT88D6	B2NID1
Antirr2	Antirrhinum majus	Chalcone 4'-O-glucosyltransferase	Q33DV3
Linaria	Linaria vulgaris	UDP-glucose glucosyltransferase	Q33DV2
Phaseo_1	Phaseolus angularis	Glucosyltransferase-5	Q8S9A4
Stevia_2	Stevia rebaudiana	UDP-glycosyltransferase 88B1	Q6VAA7
Hieraci_2	Hieracium pilosella	Glycosyltransferase UGT88A9	B2CZL4
Zea_mays5	Zea mays	Anthocyanidin 5,3-O-glucosyltransferase	B6T4P0
Manihot	Manihot esculenta	Anthocyanidin 3-O-glucosyltransferase 1	Q40284
Hevea	Hevea brasiliensis	Anthocyanidin 3-O-glucosyltransferase	H9BMN5
Fragaria1	Fragaria ananassa	UDP-glucose flavonoid 3-O-glucosyltransferase 6	Q2V6K0
Ipomoea1	Ipomoea nil	UDP-glucosyltransferase	A7M6U9
Dianthus_3	Dianthus caryophyllus	Glucosyltransferase	A7M6J3
Zea_mays7	Zea mays	Indole-3-acetate beta-glucosyltransferase	B6U5U7
Lycium_4	Lycium barbarum	UDP-glucose:glucosyltransferase	B6EWZ0
Lycium_5	Lycium barbarum	UDP-glucose:glucosyltransferase	B6EWZ4
Sesamum	Sesamum indicum	UDP-glucose:sesaminol 2'-O-glucoside-O-glucosyltransferase	A9ZPI0
Bellis	Bellis perennis	Cyanidin-3-O-glucoside 2-O-glucuronosyltransferase	Q5NTH0
Citrus_maxima	Citrus maxima	Flavanone 7-O-glucoside 2''-O-beta-L-rhamnosyltransferase	Q8GVE3
Phaseo_3	Phaseolus vulgaris	Family 1 glycosyltransferase	A7L745
Zea_mays8	Zea mays	Cis-zeatin O-glucosyltransferase	B4FU09
Allium_cepa	Allium cepa	Flavonoid glucosyl-transferase	Q7XJ49
Hieraci_3	Hieracium pilosella	Glycosyltransferase UGT90A7	B2CZL5
Withania1	Withania somnifera	UDP glycosyltransferase	C1JIE1
Withania2	Withania somnifera	Glycosyltransferase	B9VJL9
Bmgt1	Bacopa monnieri	UDP-glycosyltransferase BMGT1	B9VNU9
Bmgt2	Bacopa monnieri	UDP-glycosyltransferase BMGT2	B9VNV0
2VCH_Arabid	Arabidopsis thaliana	UDP-glycosyltransferase 72B1	Q9M156
2PQ6_Medicago	Medicago truncatula	(Iso)flavonoid glycosyltransferase	A6XNC5
Zea_mays6	Zea mays	Cytokinin-O-glucosyltransferase 2	B6TY52
Phaseo_2	Phaseolus vulgaris	UDP-glucosyltransferase HRA25	Q9FUJ6
Stevia_3	Stevia rebaudiana	UDP-glycosyltransferase 89B2	Q6VAA5
Stevia_4	Stevia rebaudiana	UDP-glycosyltransferase 79A2	Q6VAA3
Ipomoea2	Ipomoea nil	Anthocyanidin 3-O-glucoside 2''-O-glucosyltransferase	Q53UH4
2ACV_Medicago	Medicago truncatula	Anthocyanidin 3-O-glucosyltransferase	Q5IFH7
3HBF_Medicago	Medicago truncatula	UDP flavonoid 3-O-glucosyltransferase	G7JD22
2C1Z_Vitis	Vitis vinifera	Anthocyanidin 3-O-glucosyltransferase 2	P51094
Populus_1	Populus trichocarpa	UDP-glucose:flavonoid 3-o-glucosyltransferase	B9MW26
Fragaria2	Fragaria ananassa	Anthocyanidin 3-O-glucosyltransferase 2	Q5UL10
Litchi	Litchi chinensis	UDP-glucose flavonoid glucosyl-transferase	F5CET4
Prunus	Prunus persica	UFGT	J7H3K6
Eustoma2	Eustoma exaltatum subsp. russellianum	Flavonoid 3-O-galactosyltransferase	A4F1Q1
Aralia	Aralia cordata	Anthocyanin 3-O-galactosyltransferase	Q76G23
Actinidia	Actinidia chinensis	Flavonoid 3-0-galactosyltransferase	E5D2U2
Diospyros	Diospyros kaki	Flavonoid 3-O-galactosyltransferase	C8KH59
Populus2	Populus trichocarpa	UDP-glucose:flavonoid 3-o-glucosyltransferase	B9I672
Garcinia	Garcinia mangostana	UDP-glycose flavonoid 3-O-glycosyltransferase	B9UZ54
Arabid7	Arabidopsis thaliana	UDP-glycosyltransferase 78D2	Q9LFJ8
Rosa_1	Rosa hybrid cultivar	UDP-glucose: anthocyanin 3-glucosylltransferase	A8CDW6
Citrus_paradisi	Citrus paradisi	Flavonol 3-O-glucosyltransferase	C5MR71
Dianthus_1	Dianthus caryophyllus	UDP-glucose:flavonoid 3-O-glucosyltransferase	Q60FF2
Petunia_2	Petunia hybrida	Kaempferol 3-O-beta-D-galactosyltransferase	Q9SBQ8
Lobelia	Lobelia erinus	UDP-glucose:anthocyanidin 3-O-glucosyltransferase	A4F1S9
Rosa_2	Rosa hybrid cultivar	UDP-glucose: flavonol 3-O-glucosyltransferase	Q2PGW4
Rosa_3	Rosa hybrid cultivar	UDP-glucose:flavonol 3-glucosyltransferase	A8CDW8
Populus3	Populus trichocarpa	UDP-galactose:flavonol 3-o-galactosyltransferase	B9NFI8
Forsythia	Forsythia intermedia	Flavonoid 3-O-glucosyltransferase	Q9XF16
Perilla_3	Perilla frutescens	Flavonoid 3-O-glucosyltransferase	O04114
Gentiana	Gentiana triflora	Anthocyanidin 3-O-glucosyltransferase	Q96493
Solanum	Solanum tuberosum	Flavonoid 3-glucosyl transferase	Q3YK56
Dianthus_2	Dianthus caryophyllus	Glucosyltransferase	Q60FF0
Vigna	Vigna mungo	Flavonoid 3-O-galactosyl transferase	Q9ZWS2
3WC4_Clitoria	Clitoria ternatea	UDP-glucose:anthocyanin 3-O-glucosyltransferase	A4F1R4
Iris_2	Iris hollandica	Anthocyanidin 3-O-glucosyltransferase	Q5KTF3
Hordeum	Hordeum vulgare	Anthocyanidin 3-O-glucosyltransferase	P14726
