# Supplementary material for: In-Silico Analysis of Binding Site Features and Substrate Selectivity in Plant Flavonoid-3-O Glycosyltransferases (F3GT) through Molecular Modeling, Docking and Dynamics Simulation Studies
Source: PLoS One. 2014 Mar 25;9(3):e92636. doi: 10.1371/journal.pone.0092636 (PMC3965439; doi:10.1371/journal.pone.0092636)
Supplement: Table S3 — Dataset of 101 GT protein sequences taken for the phylogenetic study. (XLS) [file pone.0092636.s009.xls]

## Sheet: GT-B_3-OH_pim
Table S3 Percent identity matrix of 30 F3GT protein sequences. Lower half triangle highlighted in yellow represent the % identity of the complete F3GT sequences. The upper half triangle highlighted in green represent the % identity of the N-terminal domain of F3GT sequences
	Populus2	Garcinia	Arabid7	Rosa_1	Citrus_paradisi	Dianthus_1	Petunia_2	Lobelia	Rosa_2	Rosa_3	Populus3	Forsythia	Perilla_3	Gentiana	Solanum	Dianthus_2	Vigna	3WC4_Clitoria	Iris_2	Hordeum	3HBF_Medicago	2C1Z_Vitis	Populus_1	Fragaria2	Litchi	Prunus	Eustoma2	Aralia	Actinidia	Diospyros
Populus2	100	63	60	60	56	49	52	53	52	45	45	48	46	49	47	42	42	38	43	34	50	62	81	60	62	55	57	57	55	50
Garcinia	62	100	57	58	53	45	49	49	50	42	42	48	45	47	47	42	40	36	44	36	49	60	63	58	57	50	54	52	50	48
Arabid7	58	54	100	60	55	52	48	48	50	41	42	46	47	49	48	44	41	36	43	36	49	61	58	60	54	54	56	52	51	47
Rosa_1	59	54	54	100	56	50	49	50	50	39	41	44	46	47	44	43	44	40	44	35	51	62	61	91	58	63	54	55	50	48
Citrus_paradisi	57	53	54	53	100	48	49	49	51	43	44	42	46	46	40	40	41	36	44	38	47	59	59	57	59	56	50	53	52	49
Dianthus_1	51	45	47	50	49	100	41	45	42	42	37	39	38	43	41	38	39	36	39	29	43	48	50	51	48	48	48	47	46	44
Petunia_2	53	51	50	50	51	44	100	59	53	43	45	44	43	44	46	42	42	35	42	29	47	52	53	49	51	51	68	62	59	55
Lobelia	55	50	51	50	50	46	63	100	51	47	45	49	46	45	47	42	40	36	41	33	48	54	57	50	55	50	63	70	66	57
Rosa_2	52	49	51	51	51	44	53	53	100	51	46	47	48	50	44	44	40	35	41	38	52	51	53	52	50	49	54	57	54	49
Rosa_3	48	43	45	45	46	43	47	50	55	100	47	41	41	43	44	38	38	33	35	31	46	43	44	40	41	41	47	48	47	46
Populus3	49	44	45	46	45	40	48	46	51	48	100	44	43	46	43	39	38	35	40	30	48	42	45	41	44	41	44	49	48	40
Forsythia	51	50	49	49	45	42	48	51	50	45	47	100	64	53	50	42	38	32	39	31	43	47	51	45	46	42	48	46	47	42
Perilla_3	50	47	48	49	48	42	48	51	49	44	46	63	100	49	45	41	39	36	43	35	44	45	49	46	45	44	47	49	48	40
Gentiana	50	47	50	49	48	45	48	47	50	46	48	55	53	100	53	41	38	37	40	33	49	49	50	49	46	46	45	47	47	44
Solanum	52	48	50	46	46	43	51	50	48	46	47	53	51	51	100	44	39	39	41	30	46	47	51	44	46	43	47	44	47	39
Dianthus_2	44	42	45	43	42	41	46	47	45	42	40	45	44	45	47	100	35	33	39	35	41	42	43	42	39	39	42	41	42	38
Vigna	50	44	46	48	48	43	49	47	46	43	44	44	45	43	46	40	100	59	37	31	39	43	41	44	43	43	44	44	42	41
3WC4_Clitoria	44	40	43	44	44	40	44	43	42	41	40	39	43	40	42	39	61	100	34	28	34	39	37	40	36	37	36	37	35	36
Iris_2	45	43	46	43	43	39	43	42	42	38	40	43	45	40	41	40	41	36	100	38	40	42	45	43	41	42	43	43	42	41
Hordeum	39	38	40	39	41	34	34	37	40	34	35	35	38	34	36	37	36	33	42	100	31	37	34	35	32	32	33	35	34	34
3HBF_Medicago	51	48	49	48	47	42	49	50	55	48	51	46	45	49	47	41	44	41	42	36	100	49	49	50	49	46	49	51	49	46
2C1Z_Vitis	62	59	59	59	58	48	54	55	51	46	47	50	50	51	51	46	49	44	43	40	49	100	65	61	60	58	58	56	55	51
Populus_1	82	63	58	59	58	52	55	57	52	47	48	52	51	51	53	44	47	42	46	39	50	63	100	61	63	58	60	58	56	53
Fragaria2	60	56	57	88	54	51	52	52	53	46	47	50	50	50	47	43	49	44	45	39	49	61	61	100	59	62	54	55	50	50
Litchi	60	56	51	56	60	49	52	54	51	45	46	46	48	47	48	42	48	44	43	36	46	58	63	57	100	54	57	58	54	51
Prunus	55	51	53	63	54	46	51	49	49	42	43	45	46	46	44	41	46	42	42	36	46	59	57	63	54	100	55	56	52	50
Eustoma2	56	53	53	52	49	46	69	64	53	49	47	51	50	48	52	46	48	42	42	36	48	57	57	53	54	51	100	68	63	60
Aralia	56	52	52	53	52	47	66	71	55	50	50	50	53	50	48	46	49	44	44	38	50	56	59	55	56	54	67	100	68	60
Actinidia	56	51	52	51	52	47	63	66	53	50	50	50	51	49	51	44	47	42	42	37	50	56	57	53	53	52	63	68	100	63
Diospyros	51	47	47	47	49	44	57	59	48	47	43	44	44	47	44	41	47	41	42	36	45	52	53	50	51	48	58	60	60	100

## Sheet: Sheet1
Populus2	Garcinia	Arabid7	Rosa_1	Citrus_paradisi	Dianthus_1	Petunia_2	Lobelia	Rosa_2	Rosa_3	Populus3	Forsythia	Perilla_3	Gentiana	Solanum	Dianthus_2	Vigna	Clitoria	Iris_2	Hordeum	3HBF_Medicago	2C1Z_Vitis	Populus_1	Fragaria2	Litchi	Prunus	Eustoma2	Aralia	Actinidia	Diospyros
