# Supplementary material for: In-Silico Analysis of Binding Site Features and Substrate Selectivity in Plant Flavonoid-3-O Glycosyltransferases (F3GT) through Molecular Modeling, Docking and Dynamics Simulation Studies
Source: PLoS One. 2014 Mar 25;9(3):e92636. doi: 10.1371/journal.pone.0092636 (PMC3965439; doi:10.1371/journal.pone.0092636)
Supplement: Table S4 — Statistics of Blast results. (XLS) [file pone.0092636.s010.xls]

## Sheet: Sheet1
Table S4 Blast search statistics of F3GT protein sequences with their respective selected templates.
S. No	UGT source	Template 1	Percent identity	E-value	Template 2	Percent identity	E-value
1	Populas2	2C1Z	61	2.0*10-160	3HBF	49	5.3*10-121
2	Garcinia	2C1Z	59	2.2*10-154	3HBF	49	2.4*10-120
3	Arabid7	2C1Z	60	1.7*10-156	3HBF	51	7.9*10-127
4	Rosa_1	2C1Z	56	8.1*10-141	3HBF	44	4.1*10-106
5	Citrus_paradisi	2C1Z	56	7.8*10-144	3HBF	45	4.5*10-111
6	Dianthus_1	2C1Z	49	3.7*10-120	3HBF	41	8.7*10-94
7	Petunia_2	2C1Z	51	1.8*10-129	3HBF	48	3.7*10-115
8	Lobelia	2C1Z	54	4.9*10-135	3HBF	48	3.7*10-115
9	Rosa_2	2C1Z	46	2.8*10-115	3HBF	52	3.1*10-124
10	Rosa_3	2C1Z	40	3.8*10-84	3HBF	44	4.0*10-91
11	Populus3	2C1Z	45	1.5*10-106	3HBF	49	1.9*10-120
12	Forsythia	2C1Z	49	1.0*10-123	3HBF	46	4.0*10-104
13	Perilla_3	2C1Z	46	5.0*10-118	3HBF	43	9.4*10-97
14	Gentiana	2C1Z	47	9.3*10-112	3HBF	46	1.5*10-108
15	Solanum	2C1Z	47	6.6*10-110	3HBF	45	2.8*10-104
16	Dianthus_2	2C1Z	44	5.2*10-111	3HBF	42	1.4*10-97
17	Vigna	3WC4	57	3.9*10-144	3HBF	44	4.9*10-97
18	Populas_1	2C1Z	61	9.6*10-167	3HBF	48	1.8*10-122
19	Fragaria	2C1Z	58	9.8*10-147	3HBF	47	1.5*10-111
20	Litchi	2C1Z	57	2.5*10-153	3HBF	45	2.5*10-105
21	Prunus	2C1Z	55	6.8*10-143	3HBF	45	1.5*10-107
22	Eustoma	2C1Z	54	2.4*10-140	3HBF	44	6.8*10-105
23	Aralia1	2C1Z	53	2.9*10-141	3HBF	48	3.6*10-116
24	Actinidia	2C1Z	55	1.2*10-143	3HBF	51	8.8*10-122
25	Diospyros	2C1Z	50	4.0*10-126	3HBF	44	6.8*10-99
26	Iris_2	2C1Z	37	1.4*10-88	3HBF	36	4.7*10-83
27	Hordeum	2C1Z	36	7.0*10-65	3HBF	33	3.5*10-60
* Crystal structure data is available for 3WC4_Clitoria, 2C1Z_Vitis and 3HBF_medicago UGT protein sequences.
